# Supplementary material for: Development of a Genetic System for Marinobacter atlanticus CP1 (sp. nov.), a Wax Ester Producing Strain Isolated From an Autotrophic Biocathode
Source: Front Microbiol. 2018 Dec 21;9:3176. doi: 10.3389/fmicb.2018.03176 (PMC6308636; doi:10.3389/fmicb.2018.03176)
Supplement: Supplementary file 1 [file Table_1.XLSX]

## Sheet: Bird_GGDC results_supp
				Formula 1				Formula 2				Formula 3				G+C difference
Query genome		Reference genome		DDH	Model C.I.	Distance	Prob. DDH >= 70%	DDH	Model C.I.	Distance	Prob. DDH >= 70%	DDH	Model C.I.	Distance	Prob. DDH >= 70%
NZ_CP011929	Marinobacter CP1	AE014299.2	Shewanella oneidensis MR-1	12.6	[9.9 - 15.9%]	0.9937	0	30.5	[28.1 - 33%]	0.1394	0.13	13	[10.7 - 15.8%]	0.9946	0	10.96
NZ_CP011929	Marinobacter CP1	CP003060.1	Glaciecola nitratireducens FR1064	12.6	[9.9 - 15.8%]	0.9956	0	25.2	[22.8 - 27.7%]	0.1729	0.01	13	[10.6 - 15.7%]	0.9964	0	14.63
NZ_CP011929	Marinobacter CP1	CP018023.1	Alteromonas sp. Mex14 chromosome	12.6	[9.9 - 15.8%]	0.9957	0	27.8	[25.5 - 30.3%]	0.1549	0.04	13	[10.6 - 15.7%]	0.9963	0	12.69
NZ_CP011929	Marinobacter CP1	NC_018692.1	Alteromonas macleodii str. 'Black Sea 11'	12.6	[9.9 - 15.8%]	0.9956	0	28.3	[25.9 - 30.7%]	0.1522	0.05	13	[10.6 - 15.7%]	0.9962	0	12.32
NZ_CP011929	Marinobacter CP1	NZ_CP013021.1	Agarivorans gilvus strain WH0801	12.6	[9.9 - 15.9%]	0.994	0	27.8	[25.4 - 30.3%]	0.1552	0.04	13	[10.7 - 15.7%]	0.9949	0	10.96
NZ_CP011929	Marinobacter CP1	APLQ1000012	Marinobacter nanhaiticus D15-8W	14.2	[11.4 - 17.6%]	0.9147	0	21.1	[18.9 - 23.5%]	0.2081	0	14.4	[12 - 17.3%]	0.9324	0	1.61
NZ_CP011929	Marinobacter CP1	NC_018268.1	Marinobacter sp. BSs20148	14.9	[12 - 18.3%]	0.8836	0	19.2	[17 - 21.6%]	0.2291	0	15	[12.5 - 17.9%]	0.9103	0	2.79
NZ_CP011929	Marinobacter CP1	NZ_CP007152.1	Marinobacter salarius strain R9SW1	22.1	[18.9 - 25.8%]	0.6586	0	22	[19.7 - 24.4%]	0.1997	0	21.1	[18.3 - 24.2%]	0.7268	0	0.16
NZ_CP011929	Marinobacter CP1	NZ_CP011494.1	Marinobacter psychrophilus strain 20041	14.9	[12 - 18.3%]	0.8849	0	19.1	[16.9 - 21.5%]	0.2298	0	15	[12.5 - 17.8%]	0.9113	0	3.08
NZ_CP011929	Marinobacter CP1	NZ_CP020931.1	Marinobacter salarius strain SMR5 chromosome	21	[17.8 - 24.6%]	0.6859	0	20.3	[18.1 - 22.7%]	0.2168	0	20	[17.3 - 23%]	0.754	0	0.25
NZ_CP011929	Marinobacter CP1	NC_008740.1	Marinobacter aquaeolei VT8 (Marinobacter hydrocarbonoclasticus VT8)	25	[21.6 - 28.6%]	0.5982	0.01	21.8	[19.6 - 24.3%]	0.2009	0	23.3	[20.5 - 26.4%]	0.6789	0	0.35
NZ_CP011929	Marinobacter CP1	NC_017067.1	Marinobacter hydrocarbonoclasticus str. ATCC 49840 chromosome, complete genome	24.5	[21.2 - 28.1%]	0.6075	0.01	20.5	[18.2 - 22.9%]	0.2147	0	22.7	[19.9 - 25.8%]	0.6918	0	0.5
NZ_CP011929	Marinobacter CP1	NZ_CP014754.1	Marinobacter sp. LQ44 chromosome	23.9	[20.6 - 27.5%]	0.6203	0.01	22.1	[19.9 - 24.6%]	0.1982	0	22.5	[19.7 - 25.6%]	0.6956	0	0.24
NZ_CP011929	Marinobacter CP1	NZ_CP007151.1	Marinobacter similis strain A3d10, complete genome	27.3	[23.9 - 30.9%]	0.5561	0.03	20.7	[18.5 - 23.1%]	0.2123	0	24.8	[21.9 - 27.9%]	0.6503	0	0.68
NZ_CP011929	Marinobacter CP1	NZ_CP017715.1	Marinobacter sp. Hb8, complete genome	29	[25.6 - 32.6%]	0.5281	0.06	20.8	[18.6 - 23.3%]	0.2107	0	26	[23.1 - 29.1%]	0.6276	0	1.02
NZ_CP011929	Marinobacter CP1	NZ_LT897781.1	Marinobacter sp. es.042 genome assembly, chromosome: I	61.4	[57.7 - 65%]	0.2313	47.23	56.6	[53.9 - 59.4%]	0.0577	40.74	61.8	[58.5 - 65%]	0.2757	33.64	0.31
NZ_CP011929	Marinobacter CP1	NC_017506.1	Marinobacter adhaerens HP15, complete genome	63.8	[60 - 67.4%]	0.2176	55.62	64.2	[61.2 - 67%]	0.0447	65.1	65.6	[62.2 - 68.8%]	0.2526	53.22	0.22
NZ_CP007152	Marinobacter salarius	NZ_CP020931	Marinobacter salarius strain SMR5 chromosome	77.4	[73.4 - 80.9%]	0.1455	88.03	80.4	[77.5 - 83%]	0.0229	90.87	80.8	[77.4 - 83.8%]	0.165	96.06	0.09
NC_017067	Marinobacter hydrocarbonoclasticus ATCC 49840	NC_008740	Marinobacter aquaeolei VT8 (Marinobacter hydrocarbonoclasticus VT8)	73.1	[69.1 - 76.7%]	0.1674	81.11	73.6	[70.6 - 76.4%]	0.0312	84.03	75.8	[72.3 - 78.9%]	0.1934	90.04	0.15
NC_017506	Marinobacter adhaerens HP15	NZ_CP011929	Marinobacter sp. CP1	See above as CP011929 was query against all
NC_017506	Marinobacter adhaerens HP15	NZ_LT897781.1	Marinobacter sp. es.042 genome assembly, chromosome: I	73.1	[69.1 - 76.7%]	0.1674	81.1	64.1	[61.2 - 66.9%]	0.0449	64.86	73.8	[70.3 - 77%]	0.2048	85.85	0.1
NC_017506	Marinobacter adhaerens HP15	NZ_CP017715.1	Marinobacter sp. Hb8, complete genome	31.9	[28.6 - 35.5%]	0.4857	0.17	20.7	[18.4 - 23.1%]	0.2127	0	28	[25 - 31.1%]	0.5951	0	1.23
NC_017506	Marinobacter adhaerens HP15	NZ_CP007151.1	Marinobacter similis strain A3d10, complete genome	28.7	[25.3 - 32.3%]	0.5337	0.05	20.7	[18.5 - 23.1%]	0.212	0	25.7	[22.9 - 28.8%]	0.6326	0	0.46
NC_017506	Marinobacter adhaerens HP15	NC_008740.1	Marinobacter aquaeolei VT8 (Marinobacter hydrocarbonoclasticus VT8)	23.6	[20.3 - 27.2%]	0.6263	0.01	20.2	[18 - 22.6%]	0.2179	0	22	[19.2 - 25%]	0.7078	0	0.13
NC_017506	Marinobacter adhaerens HP15	NC_017067.1	Marinobacter hydrocarbonoclasticus str. ATCC 49840 chromosome, complete genome	25.5	[22.1 - 29.1%]	0.5885	0.01	20.1	[17.9 - 22.5%]	0.2184	0	23.3	[20.5 - 26.4%]	0.6784	0	0.29
NC_017506	Marinobacter adhaerens HP15	NC_018268.1	Marinobacter sp. BSs20148	15	[12.1 - 18.4%]	0.8797	0	19.1	[17 - 21.5%]	0.2297	0	15.1	[12.6 - 17.9%]	0.9073	0	3.01
NC_017506	Marinobacter adhaerens HP15	NZ_CP007152.1	Marinobacter salarius strain R9SW1	21.5	[18.3 - 25.1%]	0.6729	0	20.2	[18 - 22.6%]	0.2177	0	20.4	[17.7 - 23.5%]	0.7441	0	0.06
NC_017506	Marinobacter adhaerens HP15	NZ_CP011494.1	Marinobacter psychrophilus strain 20041	14.8	[12 - 18.2%]	0.8862	0	18.9	[16.7 - 21.3%]	0.2328	0	14.9	[12.5 - 17.8%]	0.9127	0	3.3
NC_017506	Marinobacter adhaerens HP15	NZ_CP014754.1	Marinobacter sp. LQ44 chromosome	23.1	[19.8 - 26.7%]	0.637	0	20.3	[18.1 - 22.8%]	0.216	0	21.6	[18.8 - 24.7%]	0.7154	0	0.03
NC_017506	Marinobacter adhaerens HP15	NZ_CP020931.1	Marinobacter salarius strain SMR5 chromosome	22.3	[19 - 25.9%]	0.6544	0	20.2	[18 - 22.7%]	0.2171	0	21	[18.2 - 24.1%]	0.7295	0	0.03
NC_017506	Marinobacter adhaerens HP15	CP018023.1	Alteromonas sp. Mex14 chromosome	12.6	[9.9 - 15.8%]	0.9954	0	27.4	[25 - 29.9%]	0.1576	0.03	13	[10.6 - 15.7%]	0.9961	0	12.91
NC_017506	Marinobacter adhaerens HP15	NC_018692.1	Alteromonas macleodii str. 'Black Sea 11'	12.6	[9.9 - 15.8%]	0.9953	0	27.8	[25.4 - 30.3%]	0.155	0.04	13	[10.7 - 15.7%]	0.996	0	12.53
NC_017506	Marinobacter adhaerens HP15	CP003060.1	Glaciecola nitratireducens FR1064	12.6	[9.9 - 15.8%]	0.9958	0	25.6	[23.3 - 28.1%]	0.1696	0.01	13	[10.6 - 15.7%]	0.9965	0	14.84
NC_017506	Marinobacter adhaerens HP15	NZ_CP013021.1	Agarivorans gilvus strain WH0801	12.6	[9.9 - 15.9%]	0.9933	0	25.9	[23.6 - 28.4%]	0.1674	0.02	13	[10.7 - 15.8%]	0.9944	0	11.18
NC_017506	Marinobacter adhaerens HP15	AE014299.2	Shewanella oneidensis MR-1	12.6	[9.9 - 15.9%]	0.9935	0	30.1	[27.7 - 32.6%]	0.1418	0.11	13	[10.7 - 15.8%]	0.9944	0	11.18
